# Supplementary material for: Photochemical Rearrangements of Pyridine N-Oxides: Pathways to Oxaziridine Derivatives
Source: Molecules. 2025 Dec 14;30(24):4776. doi: 10.3390/molecules30244776 (PMC12736228; doi:10.3390/molecules30244776)
Supplement: Supplementary file 1 [file molecules-30-04776-s001.zip]

Archive with 3 entries (3 files):
- Geometries_Relevant_Points.XYZ.zip
- IRCs.log.zip
- SupportingInformation_Molecules-3997391_Revision1-R1.pdf
